# Supplementary material for: Modulating ion–dipole interactions in nonflammable phosphonate-based electrolyte for safe and stable sodium-ion pouch cells
Source: Natl Sci Rev. 2024 Dec 23;12(3):nwae466. doi: 10.1093/nsr/nwae466 (PMC11843547; doi:10.1093/nsr/nwae466)
Supplement: nwae466_Supplemental_Files [file nwae466_supplemental_files.zip]

Archive with 5 entries (5 files):
- Supplementary_Video_1.mp4
- Supplementary_Video_2.mp4
- Supplementary_Video_3.mp4
- Supplementary_Video_4.mp4
- Supporting_Information.pdf
